# Supplementary material for: Multispecies and Clonal Dissemination of OXA-48 Carbapenemase in Enterobacteriaceae From Companion Animals in Germany, 2009—2016
Source: Front Microbiol. 2018 Jun 14;9:1265. doi: 10.3389/fmicb.2018.01265 (PMC6010547; doi:10.3389/fmicb.2018.01265)
Supplement: Supplementary file 1 [file Table_1.XLSX]

## Sheet: Tabelle1
Supplemental Table 1. MICs of OXA-producing Enterobacteriaceae wildtype strains and transconjugants
Strain	Species	Host	Clinic	Year of isolation	MLST	Ampicillin	Amoxicillin-clavulanate	Piperacillin	Cefalexin	Cefpodoxim	Ceftiofur	Cefpirome	Imipenem	Amikacin	Gentamicin	Tobramycin	Enro-floxacin	Marbo-floxacin	Tetracyklin	Nitro-furantoin	Chlor-amphenicol	Sulfa/ Trimethoprim
IHIT24670	K. pneumoniae	Dog	UVC	2009	ST15	>=32	>=32	>=128	>=64	>=8	>=8	16	2	4	>=16	>=16	>=4	>=4	>=16	64	16	>=320
E. coli J53-TC						>=32	>=32	>=128	8	2	4	<=1	2	<=2	<=1	<=1	<=0,12	<=0,5	<=1	<=16	4	<=20
IHIT24684	K. pneumoniae	Rabbit	IVP	2010	ST15	>=32	>=32	>=128	8	2	>=8	<=1	2	<=2	<=1	<=1	>=4	>=4	>=16	32	>=256	>=320
E. coli J53-TC						>=32	>=32	>=128	16	1	4	<=1	2	<=2	<=1	<=1	<=0,12	<=0,5	<=1	<=16	8	<=20
IHIT24686	K. pneumoniae	Mouse	IVP	2010	ST15	>=32	>=32	>=128	>=64	>=8	>=8	16	<=1	<=2	>=16	>=16	>=4	>=4	>=16	64	16	>=320
E. coli J53-TC						>=32	>=32	>=128	16	1	4	<=1	4	<=2	<=1	<=1	<=0,12	<=0,5	<=1	<=16	4	<=20
IHIT22059	K. pneumoniae	Dog	UVC	2012	ST15	>=32	>=32	>=128	>=64	>=8	>=8	16	2	8	>=16	>=16	>=4	>=4	<=1	64	4	>=320
E. coli J53-TC						>=32	>=32	>=128	16	2	4	<=1	8	<=2	<=1	<=1	<=0,12	<=0,12	<=1	<=16	<=2	<=20
IHIT22061	K. pneumoniae	Dog	UVC	2012	ST15	>=32	>=32	>=128	>=64	>=8	>=8	16	2	8	>=16	>=16	>=4	>=4	<=1	64	4	>=320
E. coli J53-TC						>=32	8	>=128	>=64	>=8	>=8	<=1	<=1	<=2	2	2	<=0,12	<=0,5	<=1	<=16	4	>=320
IHIT22063	K. pneumoniae	Dog	UVC	2012	ST15	>=32	>=32	>=128	>=64	>=8	>=8	16	2	<=2	>=16	>=16	>=4	>=4	2	64	4	>=320
E. coli J53-TC						>=32	>=32	>=128	>=64	>=8	>=8	16	2	<=2	<=2	8	<=0,12	<=0,5	<=1	<=16	4	>=320
IHIT22065	K. pneumoniae	Dog	UVC	2012	ST15	>=32	>=32	>=128	>=64	>=8	>=8	>=64	>=16	4	>=16	>=16	>=4	>=4	4	256	4	>=320
E. coli J53-TC						>=32	>=32	>=128	>=64	>=8	>=8	32	4	<=2	>=16	>=16	<=0,12	<=0,5	<=1	<=16	8	>=320
IHIT22066	K. pneumoniae	Dog	UVC	2012	ST15	>=32	>=32	>=128	>=64	>=8	>=8	16	2	4	>=16	>=16	>=4	>=4	<=1	64	4	>=320
E. coli J53-TC						>=32	>=32	>=128	>=64	>=8	>=8	16	8	<=2	>=16	4	<=0,12	<=0,5	<=1	<=16	4	>=320
IHIT22721	K. pneumoniae	Dog	UVC	2012	ST15	>=32	>=32	>=128	>=64	>=8	>=8	>=64	>=16	8	>=16	>=16	>=4	>=4	2	256	8	>=320
E. coli J53-TC						>=32	>=32	>=128	16	1	2	<=1	4	<=2	<=1	<=1	<=0,12	<=0,5	<=1	<=16	8	<=20
IHIT23256	K. pneumoniae	Dog	UVC	2013	ST15	>=32	>=32	>=128	8	<0,25	4	1	4	<=2	<=1	<=1	>=4	>=4	<=1	32	<=2	<=20
E. coli J53-TC						>=32	>=32	>=128	16	1	4	<=1	4	<=2	<=1	<=1	<=0,12	<=0,5	<=1	<=16	4	<=20
IHIT24171	K. pneumoniae	Dog	UVC	2013	ST15	>=32	>=32	>=128	>=64	>=8	>=8	16	4	<=2	<=1	8	>=4	>=4	>=16	64	4	<=20
E. coli J53-TC						>=32	>=32	>=128	8	1	4	<=1	2	<=2	<=1	<=1	<=0,12	<=0,5	<=1	<=16	8	<=20
IHIT24177	K. pneumoniae	Cat	UVC	2013	ST15	>=32	>=32	>=128	>=64	>=8	>=8	16	2	<=2	<=1	8	>=4	>=4	<=1	32	<=2	40
E. coli J53-TC						>=32	>=32	>=128	16	2	4	<=1	2	<=2	<=1	<=1	<=0,12	<=0,5	<=1	<=16	8	<=20
IHIT25328	K. pneumoniae	Dog	UVC	2014	ST15	>=32	>=32	>=128	>=64	<0,25	>=8	<=1	4	<=2	<=1	<=1	>=4	>=4	<=1	32	<=2	<=20
E. coli J53-TC						>=32	>=32	>=128	16	2	4	<=1	4	<=2	<=1	<=1	<=0,12	<=0,5	<=1	<=16	4	<=20
IHIT22715	K. pneumoniae	Dog	UVC	2012	ST11	>=32	>=32	>=128	>=64	>=8	>=8	4	2	<=2	<=1	8	>=4	>=4	>=16	>=512	>=64	>=320
E. coli J53-TC						>=32	>=32	>=128	8	0.5	<=1	<=1	<=1	<=2	<=1	<=1	<=0,12	<=0,5	<=1	<=16	4	<=20
IHIT22717	K. pneumoniae	Dog	UVC	2013	ST11	>=32	>=32	>=128	>=64	>=8	>=8	4	<=1	<=2	<=1	8	>=4	>=4	>=16	>=512	>=64	40
E. coli J53-TC						>=32	>=32	>=128	16	1	2	<=1	4	<=2	<=1	<=1	<=0,12	<=0,5	<=1	<=16	8	<=20
IHIT23257	K. pneumoniae	Dog	UVC	2013	ST11	>=32	>=32	>=128	>=64	>=8	4	<=1	<=1	<=2	<=1	8	>=4	>=4	>=16	>=512	>=64	<=20
E. coli J53-TC						>=32	>=32	>=128	16	2	4	<=1	4	<=2	<=1	<=1	<=0,12	<=0,5	<=1	<=16	4	<=20
IHIT25327	K. pneumoniae	Dog	UVC	2014	ST11	>=32	>=32	>=128	>=64	4	>=8	2	2	<=2	<=1	8	>=4	>=4	>=16	>=512	>=64	<=20
E. coli J53-TC						>=32	>=32	>=128	16	1	4	<=1	4	<=2	<=1	<=1	<=0,12	<=0,5	<=1	<=16	4	<=20
IHIT30306	K. pneumoniae	Dog	UVC	2015	ST307	>=32	>=32	>=128	>=64	>=8	>=8	16	2	<=2	>=16	4	>=4	>=4	>=16	64	4	>=320
E. coli J53-TC						>=32	>=32	>=128	>=64	>=8	>=8	<=1	2	<=2	<=1	<=1	<=0,12	<=0,5	<=1	<=16	8	<=20
IHIT31424	K. pneumoniae	Dog	UVC	2016	ST307	>=32	>=32	>=128	>=64	>=8	>=8	16	<=1	<=2	>=16	8	>=4	>=4	>=16	64	<=2	>=320
E. coli J53-TC						>=32	>=32	>=128	>=64	>=8	>=8	<=1	2	<=2	<=1	<=1	<=0,12	<=0,5	<=1	<=16	8	<=20
IHIT25329	K. oxytoca	Dog	UVC	2012	ST145	>=32	>=32	>=128	>=64	>=8	>=8	4	8	<=2	<=1	<=1	>=4	>=4	>=16	64	>=64	>=320
E. coli J53-TC						>=32	>=32	>=128	16	1	4	<=1	4	<=2	<=1	<=1	<=0,12	<=0,5	<=1	<=16	4	<=20
IHIT23114	E. cloacae	Dog	Clinic-3	2013	ST78	>=32	>=32	>=128	>=64	4	>=8	4	4	<=2	<=1	8	>=4	>=4	>=16	<=16	8	>=320
E. coli J53-TC						>=32	>=32	>=128	16	1	4	<=1	4	<=2	<=1	<=1	<=0,12	<=0,5	<=1	<=16	8	<=20
IHIT26632	E. cloacae	Cat	Clinic-6	2014	ST78	>=32	>=32	>=128	>=64	>=8	>=8	8	8	<=2	<=1	<=1	>=4	>=4	4	32	4	>=320
E. coli J53-TC						>=32	>=32	>=128	16	1	2	<=1	2	<=2	<=1	<=1	<=0,12	<=0,5	<=1	<=16	4	<=20
IHIT29601	E. cloacae	Dog	Clinic-10	2015	ST78	>=32	>=32	>=128	>=64	>=8	>=8	4	4	<=2	<=1	8	>=4	>=4	>=16	<=16	8	>=320
E. coli J53-TC						>=32	>=32	>=128	16	1	4	<=1	2	<=2	<=1	<=1	<=0,12	<=0,5	<=1	<=16	4	<=20
IHIT30026	E. cloacae	Dog	UVC	2015	ST78	>=32	>=32	>=128	>=64	>=8	>=8	4	2	16	>=16	>=16	>=4	>=4	>=16	64	16	>=320
E. coli J53-TC						>=32	>=32	>=128	16	1	4	<=1	4	<=2	<=1	<=1	<=0,12	<=0,5	<=1	<=16	4	<=20
IHIT24291	E. cloacae	Dog	Clinic-4	2013	ST114	>=32	>=32	>=128	>=64	>=8	>=8	8	8	16	>=16	>=16	>=4	>=4	>=16	64	>=64	>=320
E. coli J53-TC						>=32	>=32	>=128	16	1	>=8	<=1	4	<=2	<=1	<=1	<=0,12	<=0,5	<=1	<=16	8	<=20
IHIT24721	E. cloacae	Dog	UVC	2014	ST506	>=32	>=32	>=128	>=64	>=8	>=8	16	4	16	>=16	>=16	>=4	>=4	>=16	64	>=64	>=320
E. coli J53-TC						>=32	>=32	>=128	16	2	2	<=1	2	<=2	<=1	<=1	<=0,12	<=0,5	<=1	<=16	8	<=20
IHIT27279	E. cloacae	Dog	UVC	2014	ST506	>=32	>=32	>=128	>=64	>=8	>=8	16	4	16	>=16	>=16	>=4	>=4	>=16	64	>=64	>=320
E. coli J53-TC						>=32	>=32	>=128	16	1	4	<=1	2	<=2	<=1	<=1	<=0,12	<=0,5	<=1	<=16	8	<=20
IHIT28629	E. cloacae	Dog	UVC	2010	ST506	>=32	>=32	>=128	>=64	>=8	>=8	4	4	16	>=16	>=16	>=4	>=4	>=16	64	>=256	>=320
E. coli J53-TC						>=32	>=32	>=128	16	1	4	<=1	2	<=2	<=1	<=1	<=0,12	<=0,5	<=1	<=16	4	<=20
IHIT28630	E. cloacae	Dog	UVC	2010	ST506	>=32	>=32	>=128	>=64	>=8	>=8	4	4	16	>=16	>=16	>=4	>=4	>=16	64	>=256	>=320
E. coli J53-TC						>=32	>=32	>=128	16	1	4	<=1	2	<=2	<=1	<=1	<=0,12	<=0,5	<=1	<=16	8	<=20
IHIT28631	E. cloacae	Dog	UVC	2010	ST506	>=32	>=32	>=128	>=64	>=8	>=8	4	4	16	>=16	>=16	>=4	>=4	>=16	32	>=256	>=320
E. coli J53-TC						>=32	>=32	>=128	16	1	2	<=1	2	<=2	<=1	<=1	<=0,12	<=0,5	<=1	<=16	4	<=20
IHIT25894	E. cloacae	Dog	Clinic-5	2014	ST418	>=32	>=32	>=128	>=64	2	>=8	8	4	<=2	<=1	<=1	>=4	>=4	2	64	8	>=320
25894-TK1						>=32	>=32	>=128	16	1	4	<=1	2	<=2	<=1	<=1	<=0,12	<=0,5	<=1	<=16	8	<=20
IHIT28495	E. cloacae	Dog	UVC	2014	ST418	>=32	>=32	>=128	>=64	4	>=8	4	4	<=2	<=1	<=1	>=4	>=4	>=16	128	>=64	>=320
E. coli J53-TC						>=32	>=32	>=128	16	1	4	<=1	2	<=2	<=1	<=1	<=0,12	<=0,5	<=1	<=16	4	<=20
IHIT29256	E. cloacae	Cat	Clinic-3	2015	ST418	>=32	>=32	>=128	>=64	>=8	>=8	4	8	<=2	<=1	<=1	>=4	>=4	>=16	64	16	>=320
E. coli J53-TC						>=32	>=32	>=128	16	2	>=8	<=1	4	<=2	<=1	<=1	1	1	2	<=16	8	<=20
IHIT27937	E. cloacae	Cat	Clinic-8	2014	ST507	>=32	>=32	>=128	>=64	2	>=8	8	8	<=2	<=1	<=1	>=4	>=4	2	64	16	>=320
E. coli J53-TC						>=32	>=32	>=128	16	1	4	<=1	2	<=2	<=1	<=1	<=0,12	<=0,5	<=1	<=16	4	<=20
IHIT27939	E. cloacae	Dog	Clinic-9	2014	ST507	>=32	>=32	>=128	>=64	2	>=8	8	8	<=2	<=1	<=1	>=4	>=4	2	64	16	>=320
E. coli J53-TC						>=32	>=32	>=128	16	1	2	<=1	2	<=2	<=1	<=1	<=0,12	<=0,5	<=1	<=16	4	<=20
IHIT29387	E. cloacae	Cat	UVC	2015	ST124	>=32	>=32	>=128	>=64	>=8	>=8	8	4	<=2	<=1	8	>=4	>=4	>=16	<=16	8	>=320
E. coli J53-TC						>=32	>=32	>=128	16	1	4	<=1	4	<=2	<=1	<=1	<=0,12	<=0,5	<=1	<=16	4	<=20
IHIT29776	E. cloacae	Cat	UVC	2015	ST124	>=32	>=32	>=128	>=64	>=8	>=8	>=64	<=1	4	>=16	>=16	>=4	>=4	>=16	128	>=64	>=320
E. coli J53-TC						>=32	>=32	>=128	16	2	>=8	<=1	2	<=2	<=1	<=1	<=0,12	<=0,5	<=1	<=16	8	<=20
IHIT29865	E. cloacae	Dog	Clinic-11	2015	ST265	>=32	>=32	>=128	>=64	4	>=8	4	4	<=2	<=1	<=1	>=4	>=4	>=16	256	16	>=320
E. coli J53-TC						>=32	>=32	>=128	8	1	4	<=1	2	<=2	<=1	<=1	<=0,12	<=0,5	<=1	<=16	4	<=20
IHIT22060	E. coli	Dog	UVC	2012	ST1196	>=32	>=32	>=128	>=64	>=8	>=8	<=1	<=1	8	>=16	8	>=4	>=4	>=16	<=16	>=64	>=320
E. coli J53-TC						>=32	>=32	>=128	16	1	>=8	<=1	4	<=2	<=1	<=1	<=0,12	<=0,5	<=1	<=16	4	<=20
IHIT22062	E. coli	Dog	UVC	2012	ST1196	>=32	>=32	>=128	>=64	>=8	>=8	<=1	<=1	16	>=16	>=16	>=4	>=4	>=16	<=16	>=64	>=320
E. coli J53-TC						>=32	>=32	>=128	8	1	>=8	<=1	4	<=2	<=1	<=1	<=0,12	<=0,5	<=1	<=16	8	<=20
IHIT22714	E. coli	Dog	UVC	2012	ST1196	>=32	>=32	>=128	16	1	>=8	<=1	<=1	<=2	<0,5	<=1	>=4	>=4	>=16	<=16	>=64	<=20
E. coli J53-TC						>=32	>=32	>=128	16	1	>=8	<=1	2	<=2	<=1	<=1	<=0,12	<=0,5	<=1	<=16	8	<=20
IHIT22064	E. coli	Dog	UVC	2012	ST1431	>=32	>=32	>=128	>=64	>=8	>=8	4	<=1	<=2	<=1	<=1	>=4	>=4	<=1	<=16	4	>=320
E. coli J53-TC						>=32	16	>=128	>=64	>=8	>=8	4	<=1	<=2	<=1	<=1	<=0,12	<=0,5	<=1	<=16	4	<=20
IHIT22718	E. coli	Dog	UVC	2012	ST410	>=32	>=32	>=128	>=64	>=8	>=8	<=1	<=1	<=2	<=1	<=1	>=4	>=4	>=16	<=16	32	>=320
E. coli J53-TC						>=32	>=32	>=128	16	1	4	<=1	4	<=2	<=1	<=1	<=0,12	<=0,5	<=1	<=16	4	<=20
IHIT25661	E. coli häm	Dog	Clinic-3	2014	ST372	>=32	>=32	>=128	16	2	>=8	<=1	<=1	<=2	<=1	<=1	<=0,12	<=0,5	<=1	<=16	>=64	<=20
E. coli J53-TC						>=32	16	>=128	8	1	<=1	<=1	<=1	<=2	<=1	<=1	<=0,12	<=0,5	<=1	<=16	4	<=20
IHIT29873	E. coli	Dog	Clinic-10	2015	ST58	>=32	>=32	>=128	16	2	>=8	4	2	<=2	<=1	<=1	0.5	<=0,5	>=16	64	>=64	<=20
E. coli J53-TC						>=32	>=32	>=128	16	1	4	<=1	4	<=2	<=1	<=1	<=0,12	<=0,5	<=1	<=16	4	<=20
IHIT30276	E. coli	Dog	UVC	2015	ST744	>=32	>=32	>=128	>=64	>=8	>=8	16	<=1	<=2	>=16	8	>=4	>=4	>=16	<=16	16	>=320
E. coli J53-TC						>=32	>=32	>=128	8	1	4	<=1	2	<=2	<=1	<=1	<=0,12	<=0,5	<=1	<=16	8	<=20
IHIT31262	E. coli	Dog	UVC	2016	ST617	>=32	>=32	>=128	16	1	>=8	<=1	2	<=2	<=1	<=1	>=4	>=4	>=16	64	16	>=320
E. coli J53-TC						>=32	>=32	>=128	16	2	4	<=1	4	<=2	<=1	<=1	<=0,12	<=0,5	<=1	<=16	4	<=20
IHIT31866	E. coli	Dog	UVC	2016	ST617	>=32	>=32	>=128	8	0.5	4	<=1	<=1	<=2	>=16	8	>=4	>=4	>=16	32	>=64	<=20
E. coli J53-TC						>=32	>=32	>=128	8	1	4	<=1	2	<=2	<=1	<=1	<=0,12	<=0,5	<=1	<=16	8	<=20
